# Supplementary material for: miR-4428 and miR-185-5p as Key Modulators of Insulin Sensitivity and Glucose Homeostasis: Insights into Pathways and Therapeutic Potential in Type 2 Diabetes Mellitus
Source: Biology (Basel). 2025 Apr 15;14(4):424. doi: 10.3390/biology14040424 (PMC12025167; doi:10.3390/biology14040424)
Supplement: Supplementary file 1 [file biology-14-00424-s001.zip]

Archive with 1 entries (1 files):
- biology-3522211-supplementary.pdf
